# Supplementary material for: Facile Synthesis of Antimicrobial Aloe Vera-“Smart” Triiodide-PVP Biomaterials
Source: Biomimetics (Basel). 2020 Sep 17;5(3):45. doi: 10.3390/biomimetics5030045 (PMC7558393; doi:10.3390/biomimetics5030045)
Supplement: Supplementary file 1 [file biomimetics-05-00045-s001.zip]

Archive with 1 entries (1 files):
- biomimetics-929210-supplementary.pptx
